# Supplementary material for: Comparison of Copper-Tolerance Genes between Different Groups of Acidovorax citrulli
Source: Microorganisms. 2024 Mar 28;12(4):682. doi: 10.3390/microorganisms12040682 (PMC11052375; doi:10.3390/microorganisms12040682)
Supplement: Supplementary file 1 [file microorganisms-12-00682-s001.zip]

Archive with 1 entries (1 files):
- microorganisms-2869949-supplementary.pdf
